# Supplementary material for: CDK1 inhibition reduces osteogenesis in endothelial cells in vascular calcification
Source: JCI Insight. 2024 Jan 23;9(5):e176065. doi: 10.1172/jci.insight.176065 (PMC10972591; doi:10.1172/jci.insight.176065)
Supplement: Supporting data values [file jciinsight-9-176065-s090.xlsx]

## Sheet: Figure 1
Figure 1d
	Osterix	tdTomatoMgp+/+	tdTomatoMgp+/+/AT7519	tdTomatoMgp-/-	tdTomatoMgp-/-/AT7519		OPN	tdTomatoMgp+/+	tdTomatoMgp+/+/AT7519	tdTomatoMgp-/-	tdTomatoMgp-/-/AT7519			eNOS	tdTomatoMgp+/+	tdTomatoMgp+/+/AT7519	tdTomatoMgp-/-	tdTomatoMgp-/-/AT7519		Flk1	tdTomatoMgp+/+	tdTomatoMgp+/+/AT7519	tdTomatoMgp-/-	tdTomatoMgp-/-/AT7519
	Sample1	1.00237	0.644231	49.4398	2.08031			1.12209	0.535439	53.1759	6.40612				0.82017	0.756397	0.023227	0.520078			1.12253	0.888442	0.025965	0.800765
	Sample2	0.515636	1.9963	32.5272	8.22947			1.03099	1.82722	41.2484	7.42762				1.01518	0.492084	0.003671	0.617646			1.0251	1.19288	0.014953	0.464226
	Sample3	1.88656	1.59473	53.7652	4.07782			1.52989	1.11094	59.6278	5.06934				0.464581	0.932478	0.0130925	0.509728			0.820263	1.10853	0.038881	0.633668
	Sample4	0.344862	0.253077	31.7481	1.2361			0.779036	0.398224	45.8357	2.46024				0.874848	0.705582	0.06297	0.36786			0.782823	0.796447	0.092238	0.858506
	Sample5	1.44972	1.1623	38.9513	7.53719			0.650739	1.65479	55.9707	1.27704				0.628618	0.661909	0.003669	0.451432			0.64607	0.827396	0.054659	0.861725
	Sample6	0.831291	0.845562	46.9352	2.24047			0.37365	0.802019	52.0418	4.58462				0.576944	1.02242	0.030985	0.676594			0.7473	0.80143	0.006352	0.646042

## Sheet: Figure 2
Figure 2a										Figure 2b
		tdTomatoMgp+/+	tdTomatoMgp+/+/AT7519	tdTomatoMgp-/-	tdTomatoMgp-/-/AT7519						tdTomatoMgp+/+	tdTomatoMgp+/+/AT7519	tdTomatoMgp-/-	tdTomatoMgp-/-/AT7519
	sample1	1.436	2.1875	28.3124	2.5629					sample1	23	22.4	2.1	16
	sample2	2.125	1.813	33.26	1.8121					sample2	21.5	24	3	15.5
	sample3	1.124	1.625	27	2.73					sample3	17.51	21	3.51	18.5
	sample4	1.624	1.1873	32.373	1.372					sample4	20.6	22	1.1	14.6
	sample5	2.001	1.3127	29.77	4.1878					sample5	23.5	19	4	12.5
	sample6	1.563	1.75	31.122	1.5626					sample6	19.3	18.6	2.4	14
	sample7	1.311	1.501	31.378	2.874					sample7	24.8	18.1	1.5	18
	sample8	2.3125	1.4372	31.937	3.3125					sample8	19.1	20.4	2.5	17.5
	sample9	2.0625	1.9378	28.5625	1.02					sample9	21.2	20	2.01	13.4
Figure 2c									Figue 2d
		Control	AT7519						day	Control	AT7519
	sample1	52.7059	5.9081						0	11.166	12.8394
	sample2	76.2007	3.4062						7	20.4246	37.8017
	sample3	79.5189	4.61773						14	27.4921	54.6732
	sample4	61.2955	3.42466
	sample5	85.0511	4.70847						stdev	1.86854	2.0608
	sample6	67.2376	12.2954							3.3965	3.58623
	sample7	77.7703	10.5121							3.34725	2.63606

## Sheet: Figure 3
Figure 3a		CDK1			CDK2			CDK3			CDK4			CDK5			CDK6			CDK7			CDK8			CDK9			CDK10			CDK11
		tdTomatoMgp+/+	tdTomatoMgp-/-		tdTomatoMgp+/+	tdTomatoMgp-/-		tdTomatoMgp+/+	tdTomatoMgp-/-		tdTomatoMgp+/+	tdTomatoMgp-/-		tdTomatoMgp+/+	tdTomatoMgp-/-		tdTomatoMgp+/+	tdTomatoMgp-/-		tdTomatoMgp+/+	tdTomatoMgp-/-		tdTomatoMgp+/+	tdTomatoMgp-/-		tdTomatoMgp+/+	tdTomatoMgp-/-		tdTomatoMgp+/+	tdTomatoMgp-/-		tdTomatoMgp+/+	tdTomatoMgp-/-
	sample1	1.18526	19.0523		0.959977	1.61808		0.814028	2.22223		1.96875	1.53		0.961083	1.6203		0.809957	2.21968		1.96067	0.534352		0.959924	0.617752		0.813141	2.22344		1.95842	1.53435		0.960402	1.61775
	sample2	0.684943	23.1792		0.940937	2.0148		1.0124	1.39084		1.20986	0.669562		1.94099	2.01111		1.00938	1.38428		1.20128	0.671984		1.94133	2.00995		1.0125	0.384282		1.19339	0.67281		0.941328	2.01438
	sample3	1.30103	21.6659		1.86	1.26001		1.26104	1.72297		1.48598	1.77098		1.08586	1.245		1.26073	0.723667		0.490285	1.77019		1.86038	1.25412		1.92607	1.72367		0.485976	1.76689		1.85858	0.254122
	sample4	0.860845	17.9629		1.20701	1.55999		2.43404	2.15086		2.07109	1.70001		1.21018	0.559979		2.04339	2.15002		2.07103	1.07022		1.21004	0.561595		2.43394	2.14626		2.06638	1.70223		1.20628	1.5616
	sample5	0.889486	20.6209		1.49095	1.94511		1.51605	1.34021		1.05411	1.012		1.4903	1.95002		1.51533	1.34		1.40539	1.30157		1.48962	1.94445		0.515334	1.33623		1.05395	1.01571		0.489623	0.944452
	sample6	1.68471	19.5815		1.20014	1.21106		1.88685	1.66383		1.12039	2.21093		1.91954	1.20994		0.588685	1.06638		1.11784	2.20555		1.19543	1.21059		1.08868	0.663833		0.117841	0.205555		0.195427	0.210587
Figure 3c						Figure 3f
							day	0	2	4	6				day	0	2	4	6
		SCR	MGP si				OSX-control	1.06955	1.09521	1.09496	1.00975				eNOS-control	0.97611	1.22283	1.23165	0.812668
	sample1	1.1093	0.0231				OPN-control	1.05944	1.05199	0.989388	1.07405				Flk1-control	1.01796	0.85452	0.880347	0.936704
	sample2	0.9824	0.1509				OSX-AT7519	1.09629	0.563965	0.169124	0.094				eNOS-AT7519	0.923604	4.87148	15.9254	18.7089
	sample3	0.8209	0.0106				OPN-AT7519	1.03401	0.731375	0.300415	0.086497				Flk1-AT7519	1.67084	2.81682	12.6326	15.9312
	sample4	1.1821	0.1208
	sample5	0.9533	0.0532
	sample6	1.0384	0.0836
	sample7	1.1256	0.1271				STDEV	0.01086	0.024676	0.031039	0.121424				STDEV	0.093906	0.092073	0.098683	0.10928
	sample8	1.0482	0.10734					0.019328	0.04105	0.030787	0.034686					0.106781	0.031046	0.11319	0.061124
								0.010555	0.029805	0.031023	0.029104					0.103987	0.410473	0.310283	0.51127
								0.061114	0.031509	0.021063	0.040878					0.093373	0.3091	0.420981	0.410932

## Sheet: Figure 4
										Osterix							OPN
Figure 4c		VE-cadCreERT2Cdk1f/f / control	VE-cadCreERT2Cdk1f/f / Tamoxifen	VE-cadCreERT2Cdk1f/f Mgp-/-/ control	VE-cadCreERT2Cdk1f/fMgp-/- / Tamoxifen						VE-cadCreERT2Cdk1f/f / control	VE-cadCreERT2Cdk1f/f / Tamoxifen	VE-cadCreERT2Cdk1f/f Mgp-/-/ control	VE-cadCreERT2Cdk1f/fMgp-/- / Tamoxifen			VE-cadCreERT2Cdk1f/f / control	VE-cadCreERT2Cdk1f/f / Tamoxifen	VE-cadCreERT2Cdk1f/f Mgp-/-/ control	VE-cadCreERT2Cdk1f/fMgp-/- / Tamoxifen
calcium	sample1	14.5	7.9	274	13.49					sample1	1.10847	0.51962	38.9326	3.47997			1.04061	1.13866	47.7739	15.649
	sample2	12.6	8.4	290.4	29.6					sample2	2.08022	1.15467	34.0987	5.30253			2.2307	0.778896	60.0426	6.85168
	sample3	15.4	9.9	251.7	19.7					sample3	1.00569	0.576361	38.129	7.41134			0.516395	0.603524	44.5873	11.8508
	sample4	7.88	17.7	313.6	32.6					sample4	1.10268	2.2149	32.1235	3.15771			2.53055	2.02556	55.1358	6.06869
	sample5	33	8.2	268.9	29.5					sample5	0.898366	2.06901	29.7381	7.207			1.16922	0.283547	48.7231	7.99699
	sample6	22.5	27.2	221.8	28.6					sample6	2.55209	0.555534	25.9733	3.28653			1.55639	2.09203	66.5408	2.36583
	sample7	7.7	11.9	275.9	47.1					sample7	0.516577	3.43688	36.8131	8.88584			0.806473	0.282858	54.2792	6.79009
	sample8	29.1	20.5	329.8	56.8					sample8	2.35647	0.920808	24.77	5.19308			2.44411	0.322808	71.5612	11.5785
	sample9	1.31	23.7	299.3	42.8					sample9	0.483876	1.57301	16.2348	8.63551			0.35032	0.279979	40.4071	3.26024
	sample10	10.2	2.22	227.9	13.5
										eNOS							Flk1
		VE-cadCreERT2Cdk1f/f / control	VE-cadCreERT2Cdk1f/f / Tamoxifen	VE-cadCreERT2Cdk1f/f Mgp-/-/ control	VE-cadCreERT2Cdk1f/fMgp-/- / Tamoxifen						VE-cadCreERT2Cdk1f/f / control	VE-cadCreERT2Cdk1f/f / Tamoxifen	VE-cadCreERT2Cdk1f/f Mgp-/-/ control	VE-cadCreERT2Cdk1f/fMgp-/- / Tamoxifen			VE-cadCreERT2Cdk1f/f / control	VE-cadCreERT2Cdk1f/f / Tamoxifen	VE-cadCreERT2Cdk1f/f Mgp-/-/ control	VE-cadCreERT2Cdk1f/fMgp-/- / Tamoxifen
CDK1	sample1	1.60525	0.197288	24.9935	4.97267					sample1	1.10336	1.06689	0.021213	0.673194			0.914259	0.926555	0.123476	0.667165
	sample2	0.898691	0.429668	23.1641	5.83076					sample2	0.9462	1.22316	0.069052	0.53322			1.07858	1.02634	0.031382	0.643036
	sample3	2.68411	0.388186	25.2013	6.75756					sample3	0.917615	1.31062	0.110412	0.659775			1.33083	1.04738	0.028506	0.516004
	sample4	1.16588	0.061949	34.7587	3.69169					sample4	0.764224	1.51535	0.10015	0.741937			0.611708	1.21646	0.113976	0.31001
	sample5	1.30117	0.82765	39.521	7.52013					sample5	0.750367	0.857572	0.157595	0.716246			0.573172	0.742296	0.186986	0.571823
	sample6	2.28521	0.731392	27.3107	2.07301					sample6	1.34777	1.37261	0.29597	0.830588			0.710976	0.920137	0.170073	0.52095
										sample7	1.01272	1.45582	0.181998	0.777522			0.851941	1.09728	0.166683	0.8546
										sample8	1.18371	0.90632	0.129634	0.930769			0.924644	1.11279	0.064721	0.761188
										sample9	1.55892	1.02026	0.211197	0.862441			1.11561	0.76323	0.070426	0.575569

## Sheet: Figure 5
Figuer 5a								Figue 5c
		control	control	AT7519	AT7519					VE-cadcre/ERT2Ckd1f/f		VE-cadcre/ERT2Ckd1f/fMGP-/-
		tdTomatoMGP+/+	tdTomatoMGP-/-	tdTomatoMGP+/+	tdTomatoMGP-/-					control	TAM	control	TAM
	Sample1	1.09375	0.155633	1.19058	12.1584				Sample1	0.850022	2.00658	0.10984	11.815
	Sample2	1.75353	0.283909	1.90248	9.75261				Sample2	1.25001	0.511019	0.654089	12.8799
	Sample3	0.922439	0.393081	1.01362	13.4122				Sample3	1.3711	1.03129	0.155038	25.182
	Sample4	0.859301	0.49456	1.40986	14.1311				Sample4	1.79952	0.441981	0.053097	26.2201
	Sample5	1.57059	0.526814	1.70118	9.97785				Sample5	0.690234	1.98049	0.310936	16.61
	Sample6	0.534726	0.105466	2.12809	11.9314				Sample6	0.505564	0.711092	0.520142	16.99
Figure 5d	uM	0			1			5			10
		SCR	MGPsi		SCR	MGPsi		SCR	MGPsi		SCR	MGPsi
	Sample1	2.99144	0.412647		1.64022	7.19616		5.05915	22.155		3.5606	39.3271
	Sample2	1.93501	0.205514		3.52308	9.05547		4.17955	18.9784		5.52848	37.4791
	Sample3	0.828816	0.023094		2.46314	10.7869		2.21278	17.1995		5.2156	33.1484
	Sample4	1.43982	0.046544		2.08563	8.07634		3.97626	21.0863		4.07256	36.8084
	Sample5	1.24635	0.309485		3.10843	9.69864		3.05472	17.8576		3.90652	34.3873
	Sample6	0.763913	0.186532		1.97625	7.69751		2.67942	18.0652		5.08625	35.1863
Figure 5g
calcium		Control	AAV-ETV2			ETV2	Control	AAV-ETV2
	Sample1	279.4	23.6			Sample1	0.306572	45.8178
	Sample2	224.6	45.2			Sample2	1.08536	49.1975
	Sample3	240.3	39.4			Sample3	0.928711	54.4392
	Sample4	203.1	29.7			Sample4	0.407196	45.8311
	Sample5	289.7	33.1			Sample5	1.88677	61.0545
	Sample6	179.5	40.5			Sample6	3.3445	64.9505
	Sample7	248.8	24.6			Sample7	1.78862	58.4794
	Sample8	263.7	27.7			Sample8	2.3051	44.2415
	Sample9	299.2	21.8
	Sample10	196.5	30.6
		OSX			OPN				eNos			Flk1
Figure 5h		Control	AAV-ETV2		Control	AAV-ETV2			Control	AAV-ETV2		Control	AAV-ETV2
	Sample1	0.977492	0.176543		0.791072	0.116			1.04309	24.9447		0.790561	11.1764
	Sample2	1.05668	0.273258		0.83491	0.180428			1.339	25.0161		1.01438	13.7843
	Sample3	1.05535	0.170014		0.706346	0.171464			0.766662	17.0133		0.941526	12.9691
	Sample4	0.863457	0.200473		1.39243	0.095442			1.38776	13.557		0.75881	12.7241
	Sample5	1.60358	0.164609		1.1481	0.159434			0.839006	18.7851		0.910915	16.5814
	Sample6	1.52763	0.266635		1.78699	0.140385			0.68466	23.0117		0.858191	17.1154
	Sample7	1.13781	0.213409		0.89994	0.161976			1.0937	18.6019		1.4118	16.5976
	Sample8	2.04042	0.291011		1.52018	0.10214			1.25316	20.4136		1.23711	9.17352

## Sheet: Figure 6
		wild type		Ins2akita
Figure 6b		control	AT7519	control	AT7519
Calcium	sample1	0.133	0.321	15.36	2.897
	sample2	1.13	0.52	10.656	1.983
	sample3	1.22	1.139	12.954	1.584
	sample4	0.731	0.911	10.16	3.866
	sample5	0.534	1.052	9.574	1.99
	sample6	1.43	0.74	13.346	2.11
	sample7	0.942	0.928	14.592	0.912
	sample8	0.393	0.653	12.51	1.028
	sample9	0.778	0.347	13.338	3.07
	sample10	0.256	0.121	14.48	3.59
		VE-cadCre/ERT2Cdk1f/f		VE-cadCre/ERT2Cdk1f/f/Ins2Akita					VE-cadCre/ERT2Cdk1f/f		VE-cadCre/ERT2Cdk1f/f/Ins2Akita					VE-cadCre/ERT2Cdk1f/f		VE-cadCre/ERT2Cdk1f/f/Ins2Akita
Figure 6c		control	Tam	control	Tam			CDK1	control	Tam	control	Tam			ETV2	control	Tam	control	Tam
Calcium	sample1	0.134	0.32	13.36	2.89			sample1	0.900648	0.986632	18.4355	1.2229			sample1	0.848518	2.50066	0.110813	11.8153
	sample2	0.127	0.122	10.65	4.49			sample2	1.37227	1.04653	8.34354	2.46366			sample2	1.24716	0.509821	0.653743	12.8814
	sample3	0.22	1.14	12.96	1.58			sample3	1.14735	0.153351	16.5365	1.30385			sample3	1.37057	1.80313	0.154528	25.1819
	sample4	0.73	0.91	11.16	3.87			sample4	0.81658	0.597929	14.4434	1.92196			sample4	2.09952	0.744198	0.052794	26.216
	sample5	0.53	1.05	9.58	5.99			sample5	1.95707	0.244129	10.822	4.76374			sample5	0.689458	1.97528	0.312167	16.611
	sample6	1.44	1.74	13.339	4.11			sample6	0.507023	0.441291	10.2428	3.70727			sample6	0.350556	0.709854	0.519324	16.9838
	sample7	0.94	0.93	14.59	1.31
	sample8	0.39	0.65	15.01	1.03
	sample9	0.78	0.35	13.34	3.37
	sample10	0.26	0.12	11.48	1.59

## Sheet: Supplemental
	CDK1	Aorta			Bone			Lung			Brain			Kidneys			Liver
		Wild type	Ins2 Akita		Wild type	Ins2 Akita		Wild type	Ins2 Akita		Wild type	Ins2 Akita		Wild type	Ins2 Akita		Wild type	Ins2 Akita
	Sample 1	0.98546	21.7858		0.57834	0.703363		1.28733	1.89064		0.698678	2.48068		1.68375	1.83458		0.286655	0.803245
	Sample 2	1.86255	18.6053		2.79245	1.38329		0.78346	0.480934		1.18796	1.84364		0.789526	0.243587		0.867482	0.409753
	Sample 3	0.591136	16.9068		0.149825	0.940282		0.958925	2.83046		0.593575	0.181457		0.592183	2.63957		2.80479	0.969636
	Sample 4	1.06336	20.6846		0.589435	0.255465		0.394294	0.778456		3.19575	0.796578		0.173464	2.69568		0.750787	1.65937
	Sample 5	0.898332	17.0757		1.76245	2.83401		1.69873	0.564378		0.299568	1.17458		0.410934	0.570328		1.20946	2.57033
	Sample 6	1.92277	20.1657		0.966245	3.25093		0.802576	1.81255		1.97947	2.99548		1.95029	0.962867		1.90976	1.71098
	Sample 7	0.691931	19.8644		0.398466	0.579824		1.85093	0.763476		2.9084	0.768768		2.62937	0.460956		0.379743	2.69033
	Sample 8	0.281093	15.7858		3.58624	1.70935		0.590355	0.694565		0.795876	0.386788		0.734456	2.06735		2.74546	0.583056
